# Supplementary material for: Immune Response after Anti-SARS-CoV-2 mRNA Vaccination in Relation to Cellular Immunity, Vitamin D and Comorbidities in Hemodialysis Patients
Source: Microorganisms. 2024 Apr 25;12(5):861. doi: 10.3390/microorganisms12050861 (PMC11123711; doi:10.3390/microorganisms12050861)
Supplement: Supplementary file 1 [file microorganisms-12-00861-s001.zip]

Archive with 4 entries (3 files):
- microorganisms-2935108-supplementary/Supplementary Materials/
- microorganisms-2935108-supplementary/Supplementary Materials/Figure S1.jpg
- microorganisms-2935108-supplementary/Supplementary Materials/Figure S2.jpg
- microorganisms-2935108-supplementary/Supplementary Materials/Figure S3 .jpg
